# Supplementary material for: Mycobacterium terramassiliense, Mycobacterium rhizamassiliense and Mycobacterium numidiamassiliense sp. nov., three new Mycobacterium simiae complex species cultured from plant roots
Source: Sci Rep. 2018 Jun 18;8:9309. doi: 10.1038/s41598-018-27629-1 (PMC6006331; doi:10.1038/s41598-018-27629-1)
Supplement: Supplementary file 1 — Supplementary Dataset 1 [file 41598_2018_27629_MOESM1_ESM.xlsx]

## Sheet: Feuil1
Isolated from root plants	isolated from the rhizosphere	Detection in plants	Negative control	Positive control
Mycobacterium terramassilienese	Mycobacterium phlei	Mycobacterium chubuense	Mycobacterium tuberculosis	Pseudomonas syringae
Mycobacterium rhizamassiliense	Mycobacterium poriferae	Mycobacterium poriferae
Mycobacterium numidiamassiliense	Mycobacterium gilvum	Mycobacterium obuense
Mycobacterium frederiksbergense	Mycobacterium rhodesiae	Mycobacterium fortuitum
Mycobacterium sacrum	Mycobacterium flavum	Mycobacterium neoaurum
	Mycobacterium hominis sp. AKC-10	Mycobacterium diernhoferi
		Mycobacterium intracellulare
		Mycobacterium cookii
		Mycobacterium ulcerans
		Mycobacterium mucogenicum
		Mycobacterium ilatzarense

## Sheet: Feuil2
GH family	1	2	3	5	6	8	12	13	15	16	17	18	19	23	25	26	28	32	33	38	39	57	63	65	68	71	73	76	77	92	102	103	114	128	130
Mycobacterium teramassiliense	0	0	3	3	1	0	0	10	2	2	0	0	0	7	0	0	0	0	0	1	0	1	0	2	0	0	0	1	1	1	0	0	0	0	0
Mycobacterium rhizamassiliense	0	0	2	1	1	0	0	9	1	3	0	0	0	6	0	0	0	0	0	1	0	1	0	2	0	0	0	1	1	1	0	0	0	0	0
Mycobacterium numidiamassiliense	0	0	2	1	1	0	0	10	2	3	0	0	0	7	0	0	0	0	0	1	0	1	0	2	0	4	0	2	2	1	0	0	0	0	1
Mycobacterium phlei CCUG 21000	1	1	1	0	1	0	0	8	1	1	0	0	0	7	0	0	0	0	0	1	9	1	1	1	0	0	0	1	1	0	0	0	0	0	0
Mycobacterium gilvum Spyr1	1	0	1	2	1	0	0	10	1	1	0	1	0	9	0	0	0	0	0	1	0	1	1	1	0	0	0	1	2	0	0	0	0	0	0
Mycobacterium rhodesiae NBB3	0	1	3	1	2	0	0	9	2	2	0	0	0	8	0	0	0	0	0	1	0	1	1	3	0	1	0	1	1	0	0	0	1	0	0
Mycobacterium chubuense NBB4	0	1	1	2	1	0	0	10	4	4	0	0	0	10	0	0	0	0	0	1	1	1	1	2	0	0	0	1	2	0	0	0	0	0	0
Mycobacterium fortuitum subsp. fortuitum DSM 46621 = ATCC 6841	1	0	0	2	0	0	0	2	0	3	0	0	1	4	0	0	0	0	0	0	0	1	0	0	0	0	0	1	0	0	0	0	0	0	0
Mycobacterium neoaurum VKM Ac-1815D	1	0	2	2	1	0	0	9	2	3	0	0	0	7	0	1	0	0	0	1	7	1	1	0	0	0	0	1	1	0	0	0	1	0	1
Mycobacterium intracellulare 1956	0	0	2	2	1	0	0	8	2	2	0	0	0	9	0	0	0	0	0	1	0	1	0	1	0	0	0	1	1	1	0	0	0	0	0
Mycobacterium tuberculosis H37Rv	0	0	2	1	1	0	1	7	1	1	0	0	0	8	0	0	0	0	0	1	0	1	0	2	0	0	0	1	1	1	0	0	0	0	0
Pseudomonas syringae pv. tomato str. DC3000	0	0	5	0	0	1	0	7	2	0	1	1	5	8	1	0	1	1	0	0	2	0	0	0	3	0	1	0	1	0	1	3	0	1	0
GT family	1	2	4	5	9	19	20	26	28	30	35	39	51	53	73	81	83	85	87	89	94
Mycobacterium teramassiliense	11	16	15	0	0	0	1	1	1	0	2	1	2	3	0	1	2	1	2	1	0
Mycobacterium rhizamassiliense	11	11	12	0	0	0	1	1	1	0	2	1	2	3	0	1	2	1	2	1	0
Mycobacterium numidiamassiliense	15	11	16	0	3	0	1	0	1	0	2	1	2	3	0	1	2	1	2	1	0
Mycobacterium phlei CCUG 21000	4	7	15	0	0	0	1	0	1	0	2	1	2	3	0	1	1	1	2	1	0
Mycobacterium gilvum Spyr1	4	11	22	0	0	0	1	0	1	0	2	1	3	3	0	1	1	1	2	1	0
Mycobacterium rhodesiae NBB3	11	12	14	0	0	0	1	0	1	0	2	1	2	3	0	1	2	1	2	1	1
Mycobacterium chubuense NBB4	3	18	17	0	0	0	1	0	1	0	2	1	3	3	0	1	1	1	3	1	0
Mycobacterium fortuitum subsp. fortuitum DSM 46621 = ATCC 6841	3	3	5	0	0	0	0	0	0	0	1	0	0	1	0	0	0	1	2	1	0
Mycobacterium neoaurum VKM Ac-1815D	6	15	20	0	0	0	1	0	1	0	2	1	2	3	0	1	0	1	4	1	0
Mycobacterium intracellulare 1956	9	11	13	0	0	0	1	0	1	0	1	1	2	3	0	1	2	1	2	1	0
Mycobacterium tuberculosis H37Rv	5	15	7	0	0	0	1	0	1	0	1	1	2	3	0	1	1	1	2	1	0
Pseudomonas syringae pv. tomato str. DC3000	0	22	11	1	2	1	0	0	1	1	1	0	4	0	1	0	1	0	0	0	0
PL family	1	3	5	7	12
Mycobacterium teramassiliense	0	0	0	0	0
Mycobacterium rhizamassiliense	0	0	0	0	0
Mycobacterium numidiamassiliense	0	0	0	0	0
Mycobacterium phlei CCUG 21000	0	0	0	0	0
Mycobacterium gilvum Spyr1	0	0	0	0	0
Mycobacterium rhodesiae NBB3	0	0	0	0	0
Mycobacterium chubuense NBB4	0	0	0	0	0
Mycobacterium fortuitum subsp. fortuitum DSM 46621 = ATCC 6841	0	0	0	0	0
Mycobacterium neoaurum VKM Ac-1815D	0	0	0	0	1
Mycobacterium intracellulare 1956	0	0	0	0	0
Mycobacterium tuberculosis H37Rv	0	0	0	0	0
Pseudomonas syringae pv. tomato str. DC3000	2	1	1	2	0
CE family	1	4	5	9	11	14
Mycobacterium teramassiliense	4	1	11	1	0	4
Mycobacterium rhizamassiliense	4	1	9	1	0	3
Mycobacterium numidiamassiliense	4	1	9	1	0	3
Mycobacterium phlei CCUG 21000	6	1	6	0	0	2
Mycobacterium gilvum Spyr1	7	2	9	0	0	2
Mycobacterium rhodesiae NBB3	7	0	10	1	0	3
Mycobacterium chubuense NBB4	8	3	9	0	0	2
Mycobacterium fortuitum subsp. fortuitum DSM 46621 = ATCC 6841	4	0	5	0	0	1
Mycobacterium neoaurum VKM Ac-1815D	7	3	12	1	0	3
Mycobacterium intracellulare 1956	4	1	9	1	0	4
Mycobacterium tuberculosis H37Rv	6	1	6	1	0	3
Pseudomonas syringae pv. tomato str. DC3000	0	1	0	0	1	0
CBM family	2	12	13	48	50
Mycobacterium teramassiliense	1	0	0	5	0
Mycobacterium rhizamassiliense	1	0	1	4	0
Mycobacterium numidiamassiliense	0	0	0	4	0
Mycobacterium phlei CCUG 21000	0	0	0	4	3
Mycobacterium gilvum Spyr1	2	0	0	4	0
Mycobacterium rhodesiae NBB3	0	0	0	4	0
Mycobacterium chubuense NBB4	0	0	0	5	0
Mycobacterium fortuitum subsp. fortuitum DSM 46621 = ATCC 6841	1	0	0	1	1
Mycobacterium neoaurum VKM Ac-1815D	0	0	0	4	1
Mycobacterium intracellulare 1956	0	0	0	3	0
Mycobacterium tuberculosis H37Rv	1	0	1	3	3
Pseudomonas syringae pv. tomato str. DC3000	0	1	0	3	3
AA family	10
Mycobacterium teramassiliense	0
Mycobacterium rhizamassiliense	0
Mycobacterium numidiamassiliense	0
Mycobacterium phlei CCUG 21000	0
Mycobacterium gilvum Spyr1	0
Mycobacterium rhodesiae NBB3	0
Mycobacterium chubuense NBB4	0
Mycobacterium fortuitum subsp. fortuitum DSM 46621 = ATCC 6841	0
Mycobacterium neoaurum VKM Ac-1815D	0
Mycobacterium intracellulare 1956	0
Mycobacterium tuberculosis H37Rv	0
Pseudomonas syringae pv. tomato str. DC3000	1
